# Supplementary material for: Parasitoid–host interaction behaviors in relation to host stages in the Tamarixia triozae (Hymenoptera: Eulophidae)–Bactericera cockerelli (Hemiptera: Triozidae) system
Source: J Insect Sci. 2024 Feb 25;24(1):15. doi: 10.1093/jisesa/ieae016 (PMC10894652; doi:10.1093/jisesa/ieae016)
Supplement: ieae016_suppl_Supplementary_Material [file ieae016_suppl_supplementary_material.zip]

Archive with 2 entries (2 files):
- Supplementary data video 1 - Host defense behavior - Escaping to avoid parasitoid attack.mp4
- Supplementary data video 2 - Host defense behavior - Swaying to avoid parasitoid attack.mp4
